# Supplementary material for: Structural Modifications and Novel Protein-Binding Sites in Pre-miR-675—Explaining Its Regulatory Mechanism in Carcinogenesis
Source: Noncoding RNA. 2023 Aug 10;9(4):45. doi: 10.3390/ncrna9040045 (PMC10457854; doi:10.3390/ncrna9040045)
Supplement: Supplementary file 1 [file ncrna-09-00045-s001.zip › Table S3.xlsx]

## Sheet: Sheet1
	Model 1 (kcal/mol)	Model 2 (kcal/mol)
H19_Exon1-miR-675	-135.1	-137.81
H19_Exon2-miR-675	-104	-105.66
H19_Exon3-miR-675	-82.7	-84.69
H19_Exon4-miR-675	-248.8	-257.17
